# Supplementary material for: Construction of a high-density genetic map based on specific-locus amplified fragment sequencing and identification of loci controlling anthocyanin pigmentation in Yunnan red radish
Source: Hortic Res. 2022 Feb 10;9:uhab031. doi: 10.1093/hr/uhab031 (PMC8829420; doi:10.1093/hr/uhab031)
Supplement: Web_Material_uhab031 [file web_material_uhab031.zip]

Archive with 2 entries (2 files):
- supplementary figures.docx
- supplementary tables.docx
